# Supplementary material for: Isolation and Characterization of Articular Cartilage-Derived Cells Obtained by Arthroscopic Cartilage Biopsy from Non-Osteoarthritic Patients
Source: Cells. 2025 Jun 3;14(11):830. doi: 10.3390/cells14110830 (PMC12155265; doi:10.3390/cells14110830)
Supplement: Supplementary file 1 [file cells-14-00830-s001.zip]

Archive with 1 entries (1 files):
- cells-3592966-supplementary.pdf
